# Supplementary material for: Peucedanum japonicum Thunberg and Its Active Components Mitigate Oxidative Stress, Inflammation and Apoptosis after Urban Particulate Matter-Induced Ocular Surface Damage
Source: Antioxidants (Basel). 2021 Oct 28;10(11):1717. doi: 10.3390/antiox10111717 (PMC8614870; doi:10.3390/antiox10111717)
Supplement: Supplementary file 1 [file antioxidants-10-01717-s001.zip]

Archive with 1 entries (1 files):
- antioxidants-1398803-supplementary.pdf
